# Supplementary material for: Extraction and Fractionation of Bioactives from Dipsacus fullonum L. Leaves and Evaluation of Their Anti-Borrelia Activity
Source: Pharmaceuticals (Basel). 2022 Jan 12;15(1):87. doi: 10.3390/ph15010087 (PMC8779505; doi:10.3390/ph15010087)
Supplement: Supplementary file 1 [file pharmaceuticals-15-00087-s001.zip]

Archive with 1 entries (1 files):
- pharmaceuticals-1522949-supplementary.pdf
